# Supplementary material for: Comprehensive Volatilome Signature of Various Brassicaceae Species
Source: Plants (Basel). 2023 Jan 1;12(1):177. doi: 10.3390/plants12010177 (PMC9824104; doi:10.3390/plants12010177)
Supplement: Supplementary file 1 [file plants-12-00177-s001.zip]

Archive with 1 entries (1 files):
- plants-2115819-supplementary.pdf
